# Supplementary material for: Genetic variability and population structure of the Montezuma quail (Cyrtonyx montezumae) in the northern limit of its distribution
Source: PeerJ. 2023 Dec 8;11:e16585. doi: 10.7717/peerj.16585 (PMC10712304; doi:10.7717/peerj.16585)
Supplement: Supplemental Information 1 — Input file for program Genepop (https://genepop.curtin.edu.au). [file peerj-11-16585-s001.txt]

Hoja1
Quail_3, Quail_31, Quail_9, Quail_13, Quail_14, Quail_25, Quail_24, Quail_44, Quail_27
Pop
A1 ,  084084 122134 178178 088088 196196 112112 000000 166166 216216
A2 ,  084084 122140 178178 088088 196196 112112 128136 178178 216216
A3 ,  084084 122140 178178 088088 196196 112112 128128 178178 216216
A4 ,  084084 122140 178178 088088 196202 112112 128128 178178 216216
A5 ,  084084 122136 178178 088088 196196 112112 128132 178178 216216
A6 ,  084086 122136 178178 088088 196202 112112 128128 178178 216216
A7 ,  084084 122136 178178 088088 196202 112112 128132 178178 216216
A8 ,  084084 122140 178178 088088 196202 112112 128128 178178 214216
A9 ,  084084 122140 178178 088088 196196 112112 128128 178178 216216
A10 ,  084084 122134 178178 088088 196196 112112 128128 178178 216216
A11 ,  084086 122122 178178 088088 196202 112112 128132 178178 214214
A12 ,  084084 122122 178178 088088 196196 112112 128132 178178 214214
A13 ,  084084 134136 178178 088088 196202 112112 128128 178178 216216
A14 ,  084084 122158 178178 088088 196202 112112 128132 178178 216216
A15 ,  084084 122140 178178 088088 196202 112112 128128 178178 214216
A16 ,  084084 122134 178178 088088 196196 112112 128132 178178 216216
A17 ,  084084 122136 178178 088088 196196 112112 128128 178178 210216
A18 ,  084084 122140 178178 088088 196202 112112 128128 178178 214216
A19 ,  086086 122122 178178 088088 196196 112112 128128 178178 216216
A20 ,  084084 122140 178178 088088 196196 112112 128128 178178 214214
A21 ,  084084 122140 178178 088088 196202 112112 128128 178178 216216
A22 ,  084084 122122 178178 088088 196202 112112 128132 178178 216216
A23 ,  084086 122136 178178 088088 196196 112112 128128 178178 214214
A24 ,  084084 122122 178178 088088 196196 112112 128132 178178 216216
A25 ,  084084 122134 178178 088088 196196 112112 128128 178178 214214
A26 ,  084084 122140 178178 088088 196196 112112 128132 178178 216216
A27 ,  084084 122136 178178 088088 196196 112112 128132 178178 216216
A28 ,  084084 122136 178178 088088 196196 112112 128132 178178 216216
A29 ,  084086 122136 178178 088088 196202 112112 128136 178178 214216
A30 ,  084086 122136 178178 088088 196202 112112 128128 178178 214216
A31 ,  084084 122140 178178 088088 196196 112112 128128 178178 214214
A32 ,  084084 122140 178178 088088 196196 112112 128128 178178 214214
Pop
W1 ,  084084 122122 156178 088088 196196 112112 128128 178178 216216
W2 ,  084084 122122 178178 088088 202202 112112 128128 178178 216216
W3 ,  084084 136140 156178 088088 196196 112112 128128 178178 214214
W4 ,  084084 122134 178178 088088 196202 112112 128128 178178 214214
W5 ,  084084 122140 178178 088088 196202 112112 128128 178178 214214
W6 ,  084084 122140 178178 088088 196196 112112 128128 178178 216216
W7 ,  084084 126126 178178 088088 196202 112112 128128 178178 000000
W8 ,  084084 122136 178178 088088 196202 112112 128128 178178 216216
W9 ,  084084 122134 178178 088088 196202 112112 128128 178178 214214
W10 ,  084084 122122 178178 088088 196202 112112 128128 178178 216216
W11 ,  084084 122122 178178 088088 196196 112112 128128 178178 216216
W12 ,  084084 122136 178178 088088 196202 112112 128128 178178 000000
W13 ,  084086 122140 178178 088088 196196 112112 128128 178178 214216
W14 ,  084084 122122 178178 088088 196202 112112 128128 178178 216216
W15 ,  084084 122122 178178 088088 196196 112112 128128 178178 214216
W16 ,  084084 122142 178178 088088 196202 112112 128128 178178 214214
W17 ,  084086 122140 178178 088088 196196 112112 128128 178178 214214
W18 ,  084084 122122 178178 088088 196202 112112 128128 178178 216216
W19 ,  084084 122122 178178 000000 196202 112112 128128 178178 216216
W20 ,  084084 140140 178178 088088 196202 112112 128128 178178 214216
W21 ,  056084 122142 178178 088088 202202 112112 128128 178178 216216
W22 ,  084086 136136 156178 088088 202202 112112 128128 178178 214214
W23 ,  084084 136136 156178 088088 202202 112112 128128 178178 214216
W24 ,  084084 140142 178178 088088 202202 112112 128128 178178 000000
W25 ,  084084 122140 156178 088088 196196 112112 128128 178178 214214
W26 ,  084086 126140 156178 088088 202202 112112 128132 178178 214214
W27 ,  084084 122142 178178 088088 196202 112112 128128 178178 216216
W28 ,  084084 122122 178178 088088 202202 112112 128128 178178 214216
W29 ,  084086 122140 178178 088088 196196 112112 128128 178178 214214
W30 ,  084084 122140 178178 088088 196202 112112 128128 178178 214214
W31 ,  084086 140142 178178 088088 196202 112112 128128 178178 214214
W32 ,  084084 122140 178178 088088 196202 112112 128128 178178 214216
W33 ,  084086 122122 178178 088088 196196 112112 128128 178178 216216
W34 ,  084084 126126 178178 088088 196202 112112 132132 178178 214216
W35 ,  084084 126136 178178 088088 196196 112112 128128 178178 214214
W36 ,  084084 122136 178178 088088 196196 112112 128128 178178 216216
Pop
E3 ,  084084 136142 178178 088088 196196 112112 128132 178178 216216
E4 ,  084084 122122 178178 088088 196202 112112 128128 178178 214216
E5 ,  084084 140140 178178 088088 196202 112112 128132 178178 216216
E6 ,  084086 126134 178178 088088 196202 112112 128128 178178 214216
E7 ,  084092 122140 178178 088088 196202 112112 128128 178178 216216
E8 ,  084086 126134 178178 088088 196202 112112 128128 178178 214214
E9 ,  084084 122134 178178 088088 196202 112112 128128 178178 216216
E10 ,  084084 122140 178178 088088 196202 112112 128128 178178 214214
E11 ,  084084 122134 178178 088088 196202 112112 128132 178178 214218
E12 ,  084084 122142 178178 088088 196202 112112 128128 178178 214218
E13 ,  084084 130136 178178 088088 202202 112112 128136 178178 214218
E14 ,  084084 122140 178178 088088 202202 112112 128132 178178 214214
E15 ,  084084 130136 178178 088088 202202 112112 128136 178178 214214
E16 ,  084084 130140 178178 088088 196202 112112 128132 178178 000000
E17 ,  000000 140140 178178 088088 196202 112112 128128 178178 216216
E18 ,  084084 122122 178178 088088 202202 112112 128132 178178 214214
E19 ,  084084 122142 156178 088088 202202 112112 132132 178178 216216
E20 ,  084084 122122 156178 088088 196202 112112 128132 178178 214214
E21 ,  084086 136140 178178 088088 196202 112112 128132 178178 214214
E22 ,  084086 140140 178178 088088 196202 112112 128128 178178 000000
E23 ,  084084 122140 178178 088088 202202 112112 128128 178178 216216
E24 ,  084084 122122 156178 088088 196196 112112 128128 178178 214216
E25 ,  084084 140140 178178 088088 196196 112112 128128 178178 212212
E26 ,  084084 140140 178178 088088 202202 112112 128128 178178 216216
Pop
T1 ,  084084 122140 178178 088088 196202 112112 128128 178178 210216
T2 ,  084084 122140 178178 088088 202202 112112 128128 178178 216216
T3 ,  084086 140140 178178 088088 196202 112112 128128 178178 214214
T4 ,  084084 118122 178178 088088 202202 112112 128128 178178 204216
T5 ,  084084 140140 178178 088088 196202 112112 128136 178178 214214
T6 ,  084084 118122 178178 088088 196202 112112 128132 178178 204204
T7 ,  084084 122122 178178 084088 196202 112112 128128 178178 204214
T8 ,  084084 134144 178178 088088 196202 112112 128132 178178 204214
T9 ,  084084 122122 178178 088088 196202 112112 128132 178178 204216
T10 ,  084084 122144 178178 088088 196202 112112 128128 178178 214216
T11 ,  084086 144144 178178 088088 202202 112112 128128 178178 214214
T12 ,  084086 122122 178178 088088 202202 112112 128128 178178 204204
T13 ,  084084 122140 178178 088088 196202 112112 128132 178178 204204
T14 ,  084084 144144 178178 088088 196202 112112 128132 178178 214214
T15 ,  084084 140140 178178 088088 202202 112112 128132 178178 204216
T16 ,  084084 122122 178178 088088 196196 112112 128128 178178 214214
T17 ,  084084 122140 178178 088088 196196 112112 128132 178178 204214
T18 ,  084084 122122 178178 088088 196202 112112 128132 178178 204214
T19 ,  084084 146146 178178 088088 202202 112112 128128 178178 214214
T20 ,  084084 122140 178178 088088 196202 112112 128128 178178 214214
T21 ,  084084 122140 178178 088088 196202 112112 128128 178178 204214
T22 ,  084084 122122 178178 088088 196196 112112 128128 178178 214214
T23 ,  084084 136136 178178 088088 196202 112112 128128 178178 214216
T24 ,  084084 122140 178178 088088 196196 112112 128128 178178 204214
T25 ,  084084 122140 178178 088088 196196 112112 128128 178178 204214
